# Supplementary material for: Silent Reactivation of Varicella Zoster Virus in Pregnancy: Implications for Maintenance of Immunity to Varicella
Source: Viruses. 2022 Jun 30;14(7):1438. doi: 10.3390/v14071438 (PMC9318610; doi:10.3390/v14071438)
Supplement: Supplementary file 1 [file viruses-14-01438-s001.zip]

Archive with 1 entries (1 files):
- viruses-1744929-supplementary.xlsx
