# Supplementary material for: Silent Reactivation of Varicella Zoster Virus in Pregnancy: Implications for Maintenance of Immunity to Varicella
Source: Viruses. 2022 Jun 30;14(7):1438. doi: 10.3390/v14071438 (PMC9318610; doi:10.3390/v14071438)
Supplement: Supplementary file 1 [file viruses-14-01438-s001.zip › viruses-1744929-supplementary.xlsx]

## Sheet: Sheet1
		VZV copies/ ml saliva
Saliva date (year)	Patient #	Nested PCR, ORF	NASA, Real time PCR	Gestational age/weeks
2019	1	40, 67, 4	508	36
2019	2	40/67/4	622	31
2020	3	40/67/61	0	27
2020	4	40/67/31	Not done	36
2020	5	40/67/4	770	30
2020	6	31	1128	34
2020	7	67/4/31	570	25
2020	8	40/67/4	706	31
2020	9	4/67/61	Not done	38
2020	10	4/67/61	Not done	40
2020	11	Neg 40/67	Not done	37
2021	12	4,67	0	38
2021	13	Not done	2200000	30
2021	14	Not done	0	37
2021	15	Neg 67	0	12
2021	16	Neg 67	0	12
2021	17	Neg 67	0	12
2021	18	Neg 67	0	12
2021	19	Neg 67	0	12
Mean			146954
SD			567958
SE			130565
Columbia 11 pos, 6 neg, 2 not done ORF = open reading frame
NASA 7 pos, 8 neg, 4 not done
Values Disagree: patients 3, 12
